# Supplementary material for: Form vision from melanopsin in humans
Source: Nat Commun. 2019 May 22;10:2274. doi: 10.1038/s41467-019-10113-3 (PMC6531428; doi:10.1038/s41467-019-10113-3)
Supplement: Supplementary file 4 — Source Data [file 41467_2019_10113_MOESM4_ESM.xlsx]

## Sheet: FIGURE 2A
	L							M							S							GREYSCALE							MELANOPIC
0.2	1	1	1	1	1	1	1	1	0.9	1	1	1	1	1	1	1	1	1	1	1	1	1	0.9	0.666667	0.833333	0.833333	1	0.666667	0.833333	1	1	0.666667	1	0.666667	0.833333
0.4	0.833333	1	1	1	0.833333	1	1	1	1	1	1	1	1	1	1	1	1	1	1	1	1	1	1	1	1	1	0.833333	1	0.666667	0.8	0.833333	0.833333	1	1	1
0.8	0.833333	0.9	1	1	1	1	1	1	1	1	1	1	1	1	1	1	1	1	1	1	1	1	1	1	1	1	1	1	0.833333	0.6	1	0.666667	0.666667	0.5	0.333333
1.6	1	1	1	1	1	1	1	1	1	1	1	1	0.833333	1	1	0.8	1	0.833333	1	0.833333	0.666667	1	1	1	1	1	1	1	0	0.4	0.5	0.833333	0.333333	0.666667	0.666667
3.2	1	1	1	1	1	1	0.833333	1	1	1	1	1	1	1	0.333333	1	1	0.666667	0.833333	0.5	0.666667	1	1	0.833333	1	1	1	1	0.2	0.25	0.3	0.5	0.5	0.5	0.3
6.4	1	1	0.666667	1	1	1	0.333333	1	0.833333	0.666667	1	1	1	0.5	0.166667	0.333333	0.666667	0.666667	0.5	1	0.333333	0.833333	1	0.833333	1	0.833333	1	0.5	0.333333	0.166667	0.5	0.333333	0.166667	0.5	0.333333
12.8	0.333333	0.166667	1	0.166667	0.666667	0.5	0.166667	0.333333	0.333333	0.833333	0.166667	0.666667	0.5	0.333333	0.166667	0	0.5	0.666667	0.5	0.333333	0.333333	0.333333	0	0.666667	0.5	0.666667	0.166667	0.166667	0	0.333333	0.5	0.333333	0.166667	0.5	0.5

## Sheet: FIGURE 3a
	GREYSCALE							MELANOPIC
0.2	0.333333	0.5	1	0.333333	0.666667	0.666667	0.333333	0	0.166667	0.5	0.333333	0.166667	0.333333	0.166667
0.4	1	1	1	1	1	1	1	0.5	0.333333	0	0	0.833333	0.5	0
0.8	1	1	1	1	1	1	0.833333	0.5	0.833333	1	0.333333	0.666667	0.166667	0.166667
1.6	1	0.9	1	0.5	1	0.5	0.5	0.5	0.333333	0	0.333333	0.5	0.166667	0.166667
3.2	0.5	0.166667	0.5	0.166667	0.5	0.166667	0	0.166667	0	0	0.166667	0.333333	0.166667	0.166667
6.4	0.333333	0.166667	0.5	0.333333	0.5	0.166667	0.166667	0	0	0	0.166667	0.333333	0.166667	0.166667
12.8	0.333333	0	1	0	0.333333	0.5	0.166667	0	0.333333	0	0.333333	0	0.166667	0.5

## Sheet: FIGURE 3b
	GREYSCALE				MELANOPIC
10.0159	1	1	1	1	0.5	0.333333	0	0
10.9159	1	1	1	1	0	0.5	0.333333	0.333333
11.8159	1	1	1	1	0.3	0.3333	0.5	0.333333
12.7159	1	1	1	1	0.5	0.5	0.333333	0.833333
13.6159	1	1	1	0.833333	0.666667	1	0.833333	0.833333

## Sheet: FIGURE 3c
	GREYSCALE					MELANOPIC
1.59	1	1	1	1	1	0.3	0.166667	0.5	0.416667	0.472727
0.83	1	1	1	1	1	0.3	0.333333	0.6	0.8	0.76
0.45	1	1	1	1	1	0.6	0.5	0.5	0.666667	0.78
0.24	1	1	1	1	1	0.7	0.5	0.9	0.666667	0.8
0.12	1	1	1	1	1	0.7	0.5	0.6	0.833333	0.78

## Sheet: FIGURE 5a
	0.4cpd		6.4cpd
	2% greyscale	2% greyscale + mel	2% greyscale	2% greyscale + mel
	0.666667	1	0.333333	0.5
	0.833333	1	0.166667	0.166667
	0.83	1	0.833333	0.666667
	0.666	1	0.666667	0.333333

## Sheet: FIGURE 5d
Cone contrast	Proportion correct
6	1	1	0.666667	1
9	1	0.833333	0.833333	1
12	0.666667	1	0.833333	0.833333
15	0.666667	1	0.833333	1
18	0.666667	0.833333	1	0.833333
21	0.833333	0.833333	0.833333	0.833333
24	0.666667	1	0.833333	0.833333
27	1	0.666667	0.666667	0.666667
30	0.833333	0.833333	1	1
33	1	0.833333	0.666667	0.666667
